# Supplementary material for: Relationships between Volunteering, Neighbourhood Deprivation and Mental Wellbeing across Four British Birth Cohorts: Evidence from 10 Years of the UK Household Longitudinal Study
Source: Int J Environ Res Public Health. 2022 Jan 29;19(3):1531. doi: 10.3390/ijerph19031531 (PMC8835177; doi:10.3390/ijerph19031531)
Supplement: Supplementary file 1 [file ijerph-19-01531-s001.zip]

Archive with 1 entries (1 files):
- ijerph-1506756-supplementary.pdf
